# Supplementary material for: Tetramethylpyrazine promotes stroke recovery by inducing the restoration of neurovascular unit and transformation of A1/A2 reactive astrocytes
Source: Front Cell Neurosci. 2023 Mar 27;17:1125412. doi: 10.3389/fncel.2023.1125412 (PMC10083399; doi:10.3389/fncel.2023.1125412)
Supplement: Supplementary file 1 [file Table_1.XLSX]

## Sheet: Figure.1
T2 relaxometry mapping												Modified neurological severity score (mNSS)
		Infarction			Peri-infarct cortex (CTX)			Peri-infarct striatum(STR)						Days after MCAO
Group	No.	ipsiilateral T2 value	contralateral T2 value	rT2	ipsiilateral T2 value	contralateral T2 value	rT2	ipsiilateral T2 value	contralateral T2 value	rT2		Group	No.	3	7	10	14
Model	1	178.339	54.1218	3.29514	105.607	51.214	2.06207	90.0923	51.7781	1.73997		Model	1	6	3	2	3
	2	198.923	56.2589	3.53585	118.015	52.448	2.25013	99.7803	54.7945	1.82099			2	8	5	2	4
	3	166.143	54.9486	3.02361	86.5916	53.3975	1.62164	136.939	56.5836	2.42012			3	10	4	3	3
	4	171.66	53.7636	3.19287	125.126	51.5191	2.42873	123.209	51.8543	2.37606			4	9	1	1	1
	5	160.895	56.1641	2.86473	122.158	53.366	2.28906	105.429	53.6419	1.96542			5	4	1	1	1
	6	167.521	51.8537	3.23065	115.975	51.6223	2.24661	105.994	52.6025	2.015			6	6	2	2	2
TMP 40 mg/kg	1	69.0561	58.3413	1.18366	54.6103	55.5872	0.982426	54.9223	57.1791	0.960531			7	9	7	6	6
	2	66.1103	55.5779	1.18951	54.6293	52.8279	1.0341	57.1652	55.6227	1.02773			8	6	5	4	5
	3	197.708	53.8023	3.67471	77.8224	53.831	1.44568	69.0433	54.6576	1.2632			9	8	6	4	4
	4	134.58	52.6908	2.55415	82.1898	54.2466	1.51511	70.6571	55.9887	1.26199			10	7	2	2	3
	5	79.3609	56.5327	1.40381	54.9337	55.5401	0.989082	57.2938	55.5501	1.03139		TMP 40 mg/kg	1	0	0	0	0
	6	58.7109	54.2606	1.08202	54.5476	53.9553	1.01098	50.9011	55.3374	0.919832			2	1	1	1	0
TMP 20 mg/kg	1	91.2708	54.8074	1.6653	61.9151	53.1641	1.1646	52.4057	53.6675	0.976489			3	1	2	1	1
	2	110.287	57.5033	1.91792	55.1209	54.5942	1.00965	51.9527	55.1202	0.942535			4	0	1	0	0
	3	123.593	56.3864	2.19189	54.0718	55.0427	0.982361	57.5659	56.9497	1.01082			5	0	0	0	0
	4	160.892	53.5875	3.00242	99.9021	55.5218	1.79933	57.2115	55.5598	1.02973			6	0	0	0	0
	5	175.413	54.4728	3.22019	100.726	52.909	1.90376	72.1981	53.8183	1.34152			7	3	0	0	0
	6	75.3434	56.923	1.3236	54.756	54.2966	1.00846	53.4582	57.4035	0.931271			8	0	0	0	0
TMP 10 mg/kg	1	178.417	51.9946	3.43145	109.912	53.1278	2.06882	91.5108	54.7577	1.6712			9	4	0	0	0
	2	161.47	55.7613	2.89574	52.6986	53.4355	0.98621	62.3566	55.059	1.13254			10	0	0	0	0
	3	118.404	54.8837	2.15736	72.8084	52.0094	1.39991	56.2083	53.7478	1.04578		TMP 20 mg/kg	1	0	0	0	0
	4	215.175	54.7147	3.93267	70.2977	52.2549	1.34528	69.1507	54.4924	1.269			2	0	0	0	0
	5	166.894	53.4457	3.12268	97.2836	52.6603	1.84738	97.4492	54.1421	1.79988			3	5	3	2	2
	6	88.3077	56.015	1.5765	54.0006	53.9424	1.00108	50.5771	55.0757	0.91832			4	4	0	0	1
													5	0	0	0	1
													6	0	0	0	0
													7	0	2	2	2
													8	0	0	0	0
													9	1	0	0	0
													10	4	1	1	0
												TMP 10 mg/kg	1	3	0	0	0
													2	5	5	4	5
													3	5	3	3	3
													4	5	3	2	2
													5	3	0	0	0
													6	1	1	0	0
													7	3	2	3	3
													8	3	2	2	3
													9	5	5	5	5
													10	2	2	1	1

## Sheet: Figure.2
Arterial spin labeling (ASL)									Magnetic resonance angiography (MRA)		Basilar artery (BA)				Anterior azygos cerebral artery (azACA)				Anterior cerebral artery (ACA)							Middle cerebral artery (MCA)							Posterior cerebral artery (PCA)							Internal carotid artery (ICA)							Anterior communicating artery (AComA)
		Peri-infarct cortex (CTX)			Peri-infarct striatum (STR)				Group	No.	air	bg	Region of interest (ROI)	signal-to-noise ratio (SNR)	air	bg	ROI	SNR	air	bg	ipsiilateral ROI	contralateral ROI	ipsiilateral SNR	contralateral SNR	ratio	air	bg	ipsiilateral ROI	contralateral ROI	ipsiilateral SNR	contralateral SNR	ratio	air	bg	ipsiilateral ROI	contralateral ROI	ipsiilateral SNR	contralateral SNR	ratio	air	bg	ipsiilateral ROI	contralateral ROI	ipsiilateral SNR	contralateral SNR	ratio	air	bg	ipsiilateral ROI
Group	No.	ipsiilateral CBF	contralateral CBF	rCBF	ipsiilateral CBF	contralateral CBF	rCBF		Sham	1	10.074	30.773	103.421	7.21144	11.773	36.89	78.083	3.49894	11.773	36.89	100.232	107.131	5.38028	5.96628	0.901781	11.773	36.89	103.496	106.338	5.65752	5.89892	0.959077	9.721	35.207	100.616	95.562	6.72863	6.20872	1.08374	9.721	35.207	125.163	124.894	9.25378	9.22611	1.003	10.268	37.061	86.224
Model	1	23.7	48.7	0.486653	18.4	35.9	0.512535			2	7.628	23.496	69.837	6.07512	8.888	33.378	48.892	1.7455	8.888	33.378	86.948	87	6.02723	6.03308	0.99903	8.888	33.378	83.64	86.91	5.65504	6.02295	0.938915	9.432	37.291	113.625	116.823	8.09309	8.43215	0.95979	9.432	37.291	152.227	162.565	12.1858	13.2818	0.917477	6.607	31.852	78.165
	2	23.5	35.6	0.660112	14.5	31.1	0.466238			3	9.489	31.171	110.355	8.34482	10.545	39.45	95.262	5.29275	10.545	39.45	124.646	133.325	8.07928	8.90232	0.907547	10.545	39.45	108.917	111.071	6.58767	6.79194	0.969925	9.329	35.37	93.714	91.488	6.25405	6.01544	1.03967	9.329	35.37	124.565	132.469	9.56105	10.4083	0.918599	10.19	37.044	119.637
	3	23.7	43.2	0.548611	18.2	32	0.56875			4	11.106	28.673	96.161	6.07672	10.252	40.75	87.49	4.55911	10.854	36.755	107.682	104.75	6.53464	6.26451	1.04312	10.854	36.755	113.471	117.164	7.06799	7.40824	0.954072	9.872	34.482	98.007	93.435	6.43487	5.97174	1.07755	9.872	34.482	144.483	146.277	11.1427	11.3245	0.983953	10.425	40.503	93.069
	4	32.2	46	0.7	14	32.1	0.436137			5	10.087	30.584	97.04	6.58828	10.854	36.755	78.656	3.86042	10.43	31.505	126.713	125.398	9.12828	9.00221	1.01401	10.43	31.505	103.851	106.109	6.93634	7.15283	0.969734	9.72	30.41	113.429	112.304	8.54105	8.42531	1.01374	9.72	30.41	123.683	122.631	9.59599	9.48776	1.01141	8.88	33.746	115.843
	5	16.8	47.9	0.350731	14.4	34.7	0.414986			6	11.639	29.949	103.773	6.34281	10.43	31.505	74.892	4.15983	9.518	38.974	130.894	128.424	9.65749	9.39798	1.02761	9.518	38.974	115.449	111.247	8.03478	7.5933	1.05814	11.169	36.304	122.645	118.426	7.73041	7.35267	1.05137	11.169	36.304	142.643	129.186	9.52091	8.31605	1.14488	11.784	37.144	116.565
	6	23.9	35.3	0.677054	11.1	19.5	0.569231		Model	1	12.649	43.94	144.451	7.94616	10.828	32.956	85.525	4.85491	11.326	34.188	35.093	116.529	0.0799046	7.27009	0.0109909	11.326	34.188		156.008		10.7558		12.218	51.151	129.917	126.008	6.44672	6.12678	1.05222	12.218	51.151	56.279	170.012	0.419709	9.72835	0.0431428	11.868	41.674	89.942
TMP 40 mg/kg	1	33.8	40.2	0.840796	30.9	32.7	0.944954			2	10.46	27.72	114.57	8.30306	13.905	30.104	136.538	7.65437	10.828	32.956	33.545	102.705	0.054396	6.44154	0.00844457	10.828	32.956		135.214		9.44385		10.275	33.902	99.573	116.105	6.39134	8.00029	0.798888	10.275	33.902	34.98	153.483	0.104915	11.6381	0.00901481	11.074	33.335	71.86
	2	38.4	36.6	1.04918	21.1	25.7	0.821012			3	14.145	39.83	157.082	8.28929	9.05	32.063	61.712	3.27613	13.905	30.104	30.792	109.58	0.0494786	5.71564	0.0086567	13.905	30.104		151.541		8.73333		13.836	42.572	134.135	128.196	6.61774	6.18849	1.06936	9.289	47.877	48.418	107.704	0.0582409	6.44063	0.00904274	8.314	34.036	34.768
	3	25.9	29.6	0.875	16.7	21.8	0.766055			4	8.605	25.85	99.839	8.59837	10.334	25.245	94.906	6.74095	9.05	32.063	32.815	91.997	0.0830939	6.62254	0.0125471	9.05	32.063		109.971		8.60862		9.289	47.877	94.209	89.791	4.98784	4.51222	1.10541	9.578	39.04	51.425	158.194	1.29307	12.4404	0.103941	9.963	41.318	77.765
	4	27.9	27.9	1	19.8	25.1	0.788845			5	9.007	28.165	103.309	8.34284	13.279	33.994	118.598	6.37126	10.334	25.245	25.546	103.247	0.0291272	7.54809	0.00385888	10.334	25.245		124.346		9.5898		9.578	39.04	110.678	105.223	7.47943	6.9099	1.08242	12.961	36.821	73.977	182.269	2.86675	11.222	0.255459	14.412	31.465	87.204
	5	29.9	35.5	0.842254	18.4	20.4	0.901961			6	14.13	36.202	150.332	8.07714	8.403	34.201	84.162	5.94561	13.279	33.994	36.104	149.869	0.158898	8.72618	0.0182093	8.403	34.201		108.617		8.85588		12.961	36.821	119.946	115.705	6.41347	6.08626	1.05376	7.452	31.137	56.525	120.708	3.40687	12.0197	0.28344	7.936	29.707	31.083
	6	27.1	27.6	0.981884	31.3	33	0.948485		TMP 40 mg/kg	1	9.474	25.314	109.435	8.87914	12.88	41.903	133	7.07275	12.88	41.903	86.571	124.956	3.46801	6.44821	0.537825	12.88	41.903		151.043		8.4736		13.891	40.048	147.887	145.394	7.76323	7.58376	1.02366	13.891	40.048	64.582	143.959	1.76618	7.48045	0.236106	12.611	45.072	131.281
TMP 20 mg/kg	1	31	32.4	0.95679	16.5	18.8	0.87766			2	8.536	30.6	105.445	8.76816	9.243	26.117	90.024	6.9141	9.306	27.671	73.097	91.515	4.88137	6.86052	0.711516	9.306	27.671		113.023		9.17172		9.648	31.383	92.663	97.127	6.35158	6.81426	0.9321	9.648	31.383	53.885	132.027	2.3323	10.4316	0.22358	9.559	31.922	93.928
	2	17.1	29.7	0.575758	16.7	23.2	0.719828			3	8.174	16.988	89.444	8.8642	7.974	20.425	67.712	5.93015	9.243	26.117	75.384	102.381	5.3302	8.251	0.646006	9.243	26.117		132.01		11.4566		8.416	29.471	104.854	106.111	8.95711	9.10646	0.983599	8.416	29.471	37.199	145.86	0.918251	13.8295	0.066398	8.758	28.195	93.815
	3	24.1	29.4	0.819728	25.1	28.2	0.890071			4	11.775	27.655	114.5	7.37537	12.298	26.139	107.281	6.59798	7.974	20.425	24.857	93.079	0.555806	9.11136	0.0610015	7.974	20.425		85.314		8.13757		12.379	35.213	126.981	123.029	7.4132	7.09395	1.045	12.379	35.213	82.037	167.279	3.78253	10.6686	0.35455	7.584	23.001	97.466
	4	18.6	26.6	0.699248	17.4	19.2	0.90625			5	11.013	23.222	118.179	8.62226	10.557	30.334	106.814	7.24448	10.557	30.334	69.194	152.96	3.68097	11.6156	0.316899	12.298	26.139		148.489		9.94877		11.512	32.146	122.861	122.973	7.88004	7.88977	0.998767	11.512	32.146	81.362	137.657	4.27519	9.16531	0.466454	11.817	33.854	95.562
	5	18.2	28.8	0.631944	16.3	33.4	0.488024			6	9.868	25.734	111.944	8.73632	11.209	32.4	106.977	6.65331	11.209	32.4	34.73	116.203	0.207869	7.4764	0.0278033	10.557	30.334		137.832		10.1826		10.247	31.3	117.351	120.133	8.39768	8.66917	0.968683	10.247	31.3	56.633	146.102	2.47224	11.2035	0.220667	9.985	35.119	125.823
	6	31.6	36.1	0.875346	31.3	33.3	0.93994		TMP 20 mg/kg	1	9.359	24.118	83.831	6.38028	9.413	30.631	98.64	7.22501	9.413	30.631	43.021	138.821	1.31626	11.4937	0.114521	11.209	32.4		131.795		8.86743		9.592	32.384	103.363	104.955	7.39981	7.56578	0.978063	9.592	32.384	37.907	134.187	0.575792	10.6133	0.0542518	9.614	33.216	81.919
TMP 10 mg/kg	1	9.71	24.7	0.393117	22.8	24	0.95			2	12.045	32.07	138.243	8.81469	10.472	33.867	92.938	5.64085	10.472	33.867	44.066	122.974	0.97393	8.50907	0.114458	9.413	30.631		119.396		9.43004		10.361	29.607	117.122	116.659	8.44658	8.40189	1.00532	10.361	29.607	58.05	142.405	2.7452	10.8868	0.252159	11.312	36.716	113.71
	2	30.6	32.4	0.944444	17	23.4	0.726496			3	9.804	19.172	86.924	6.91065	10.686	30.788	100.177	6.49345	10.686	30.788	90.255	109.922	5.56494	7.40539	0.751472	10.472	33.867		128.312		9.01881		9.105	29.459	94.907	109.605	7.18814	8.80242	0.81661	9.105	29.459	61.295	125.348	3.49654	10.5315	0.332009	10.155	27.48	123.5
	3	22.2	36.4	0.60989	17.8	31.2	0.570513			4	10.704	26.708	116.937	8.42947	10.946	30.006	106.33	6.97278	10.946	30.006	107.994	150.655	7.12479	11.0222	0.646404	10.946	30.006		135.098		9.60095		11.264	31.463	121.605	114.374	8.00266	7.36071	1.08721	11.264	31.463	68.764	143.399	3.31152	9.9375	0.333235	9.139	29.738	91.29
	4	30.8	35.7	0.862745	20.7	25.5	0.811765			5	10.823	24.064	115.438	8.44258	8.584	22.283	69.491	5.49953	8.584	22.283	23.469	117.795	0.138164	11.1267	0.0124173	8.584	22.283		131.012		12.6665		12.042	32.606	107.316	113.735	6.20412	6.73717	0.920879	12.042	32.606	57.139	143.948	2.03729	9.24614	0.220339	10.947	32.573	114.111
	5	20.9	22.5	0.928889	9.79	14.9	0.657047			6	10.728	31.655	128.668	9.04297	9.572	23.477	91.525	7.10907	10.45	29.684	60.517	148.63	2.95053	11.3824	0.259218	10.45	29.684		125.531		9.17196		10.128	29.913	133.771	120.75	10.2545	8.9689	1.14334	10.128	29.913	57.719	149.472	2.74546	11.8048	0.232571	9.394	31.947	101.291
	6	20.7	28.2	0.734043	24	26.6	0.902256		TMP 10 mg/kg	1	10.034	23.47	115.107	9.13265	10.284	22.514	91.43	6.70128	10.284	22.514	26.467	149.699	0.384384	12.3673	0.0310807	9.572	23.477		128.745		10.9975		8.99	32.382	87.5	88.279	6.13103	6.21769	0.986064	8.99	32.382	65.322	122.881	3.66407	10.0666	0.363982	9.52	30.812	112.339
										2	8.683	24.166	86.5	7.17886	8.749	24.685	70.896	5.28186	8.749	24.685	26.221	105.79	0.175563	9.2702	0.0189384	10.284	22.514		126.903		10.1506		8.089	23.337	98.878	88.221	9.33873	8.02126	1.16425	8.089	23.337	23.807	123.14	0.0581036	12.3381	0.00470928	7.706	29.227	82.625
										3	8.1	21.558	84.464	7.76617	8.383	21.598	70.417	5.82357	8.383	21.598	30.489	102.351	1.0606	9.63295	0.110101	8.749	24.685		107.271		9.43948		8.956	27.622	103.457	95.606	8.46751	7.59089	1.11548	8.956	27.622	27.824	129.064	0.0225547	11.3267	0.00199129	8.01	27.492	105.17
										4	9.616	30.844	120.425	9.31583	8.147	26.883	77.755	6.24426	8.381	35.206	65.062	135.062	3.56234	11.9146	0.298991	8.383	21.598		105.761		10.0397		9.828	34.796	123.96	144.774	9.07245	11.1903	0.810744	9.828	34.796	54.615	147.103	2.01659	11.4272	0.176472	9.546	30.493	121.833
										5	8.98	27.17	95.071	7.56136	8.381	35.206	92.802	6.87221	8.105	29.021	31.743	110.898	0.335842	10.102	0.033245	8.147	26.883		111		10.3249		8.909	28.248	77.26	84.556	5.5014	6.32035	0.870427	8.909	28.248	29.713	122.295	0.16444	10.5564	0.0155773	7.967	30.488	74.25
										6	9.246	27.431	89.338	6.69554	9.406	32.701	95.238	6.64863	9.406	32.701	42.296	145.65	1.02009	12.0082	0.0849498	8.381	35.206		127.038		10.9572		10.971	33.124	96.488	99.628	5.77559	6.0618	0.952785	10.971	33.124	35.156	151.722	0.185216	10.8101	0.0171335	10.61	35.653	129.613
[truncated: 4 more columns]

## Sheet: Figure.3
Transmission electron microscop (TEM)
Group	No.	Vascular lumen area (μm2)	Astrocytic endfoot area (μm2)	Astrocytic swelling ratio		Group	No.	Injury score of mitochondria in astrocytic endfeet		Group	No.	Lumen circumference (μm)	Pericyte processed (μm)	Pericyte coverage		Group	No.	Basement membrane thickness (nm)		Group	No.	Number of vesicles in endothelial cells	Lumen circumference (μm)	Number of vesicles in endothelial cells/μm		Group	No.	Injury score of neurons
Sham	1	32.398	3.246	0.100191		Sham	1	0		Sham	1	20.842	8.884	0.426255		Sham	1	46.0647		Sham	1	18	20.842	0.863641		Sham	1	0
	2	33.227	1.849	0.0556475			2	0			2	20.538	17.491	0.851641			2	51.3392			2	23	20.538	1.11988			2	0
	3	24.134	2.225	0.0921936			3	0			3	17.484	8.387	0.479696			3	39.7408			3	34	17.484	1.94464			3	0
	4	33.643	2.603	0.0773712			4	0			4	22.219	11.532	0.519015			4	29.7255			4	16	22.219	0.720104			4	0
	5	50.982	3.691	0.0723981			5	0			5	25.569	13.455	0.526223			5	39.6465			5	22	25.569	0.860417			5	0
	6	27.552	5.4	0.195993			6	1			6	18.546	9.909	0.534293			6	44.857			6	7	18.546	0.37744			6	0
	7	46.988	2.251	0.0479058			7	0			7	24.593	12.592	0.512016			7	38.1017			7	21	24.593	0.853902			7	0
	8	51.145	5.821	0.113814			8	2			8	27.5	14.774	0.537236			8	42.698			8	28	27.5	1.01818			8	1
	9	115.375	0.327	0.00283424			9	2			9	40.056	21.332	0.532554			9	39.567			9	25	40.056	0.624126			9	2
	10	21.05	0.834	0.03962			10	0			10	40.056	21.332	0.532554			10	38.3413			10	20	40.056	0.499301			10	0
	11	21.956	0.033	0.00150301			11	2			11	16.869	14.314	0.848539			11	41.0902			11	21	16.869	1.24489			11	0
	12	26.146	0.087	0.00332747			12	0			12	18.533	14.313	0.772298			12	34.9635			12	8	18.533	0.431662			12	0
	13	21.474	0.065	0.00302692			13	3			13	17.41	11.324	0.650431			13	35.8897			13	12	17.41	0.689259			13	0
	14	18.936	0.376	0.0198564			14	0			14	16.318	14.743	0.903481			14	45.6342			14	24	16.318	1.47077			14	0
	15	44.994	0.142	0.00315598			15	0			15	23.606	19.854	0.841057			15	43.28			15	38	23.606	1.60976			15	0
	16	41.949	0.273	0.0065079			16	1			16	25.614	16.126	0.629578			16	38.7702			16	17	25.614	0.6637			16	0
	17	39.05	0.451	0.0115493			17	0			17	24.426	23.163	0.948293			17	33.7447			17	23	24.426	0.94162			17	0
	18	18.455	0.143	0.00774858			18	0			18	15.203	15.122	0.994672			18	38.5865			18	31	15.203	2.03907		Model	1	3
	19	15.71	0.039	0.0024825			19	0			19	14.133	8.184	0.57907			19	36.6572			19	24	14.133	1.69815			2	5
	20	24.617	0.352	0.0142991			20	0			20	17.535	14.049	0.801198			20	30.9322			20	25	17.535	1.42572			3	5
	21	39.618	0.528	0.0133273			21	0			21	23.429	20.097	0.857783			21	40.3362			21	27	23.429	1.15242			4	5
	22	28.043	0.346	0.0123382			22	1			22	19.09	16.903	0.885437			22	33.8642			22	14	19.09	0.733368			5	3
	23	35.354	0.43	0.0121627			23	2			23	21.161	13.757	0.650111			23	33.601			23	8	21.161	0.378054			6	5
Model	1	21.423	44.285	2.06717		Model	1	3		Model	1	19.32	5.18	0.268116		Model	1	98.1058		Model	1	37	19.32	1.91511			7	4
	2	154.717	112.89	0.729655			2	3			2	14.051	5.187	0.369155			2	119.956			2	76	14.051	5.40887			8	4
	3	157.308	137.815	0.876084			3	3			3	12.57	4.967	0.395147			3	112.597			3	92	12.57	7.31901			9	4
	4	14.348	57.152	3.98327			4	3			4	14.12	2.864	0.202833			4	112.061			4	36	14.12	2.54958			10	2
	5	28.709	56.892	1.98168			5	4			5	25.314	6.719	0.265426			5	93.2355			5	41	25.314	1.61966			11	5
	6	10.742	106.804	9.94265			6	4			6	13.966	3.199	0.229056			6	103			6	35	13.966	2.50609			12	3
	7	26.321	45.541	1.73022			7	4			7	20.31	4.664	0.229641			7	126.656			7	44	20.31	2.16642			13	4
	8	29.923	19.494	0.651472			8	4			8	19.458	4.028	0.20701			8	100.015			8	73	19.458	3.75167			14	4
	9	24.899	20.122	0.808145			9	3			9	17.759	4.033	0.227096			9	131.493			9	49	17.759	2.75916			15	4
	10	36.305	42.051	1.15827			10	4			10	22.518	8.333	0.37006			10	120.275			10	132	22.518	5.86198			16	5
	11	19.174	31.135	1.62381			11	4			11	20.435	1.741	0.085197			11	120.884			11	60	20.435	2.93614			17	4
	12	29.344	32.836	1.119			12	3			12	23.115	4.904	0.212157			12	110.076			12	43	23.115	1.86026			18	5
	13	23.274	8.579	0.368609			13	4			13	16.997	13.75	0.808966			13	91.5045			13	65	16.997	3.8242			19	4
	14	40.7	23.629	0.580565			14	4			14	28.73	4.708	0.163871			14	106.424			14	41	28.73	1.42708			20	2
	15	19.039	17.09	0.897631			15	4			15	17.051	3.665	0.214943			15	92.617			15	94	17.051	5.51287			21	5
	16	34.142	11.244	0.32933			16	4			16	24.059	6.099	0.253502			16	117.391			16	57	24.059	2.36918			22	4
	17	24.887	20.022	0.804516			17	4			17	20.75	7.891	0.380289			17	118.973			17	45	20.75	2.16867			23	5
	18	31.009	22.727	0.732916			18	4			18	24.346	7.931	0.325762			18	128.106			18	66	24.971	2.64307			24	5
	19	28.469	27.267	0.957779			19	4			19	24.971	3.782	0.151456			19	110.417			19	42	11.874	3.53714			25	4
	20	9.213	8.763	0.951156			20	4			20	11.874	3.735	0.314553			20	88.4827			20	59	18.918	3.11872			26	2
	21	21.229	9.182	0.432522			21	4			21	18.918	7.594	0.401417			21	97.3451			21	60	14.299	4.1961		TMP 40 mg/kg	1	2
	22	15.097	7.253	0.480427			22	4			22	14.299	1.938	0.135534			22	100.51			22	61	31.428	1.94094			2	2
	23	59.246	23.014	0.388448			23	4			23	31.428	6.107	0.194317			23	105.513			23	66	15.863	4.16063			3	1
	24	17.762	17.21	0.968922			24	4			24	15.863	3.181	0.20053			24	126.102		TMP 40 mg/kg	1	35	22.571	1.55066			4	1
TMP 40 mg/kg	1	33.348	2.784	0.0834833		TMP 40 mg/kg	1	2		TMP 40 mg/kg	1	22.571	6.174	0.273537		TMP 40 mg/kg	1	60.1519			2	52	13.269	3.91891			5	1
	2	13.544	5.472	0.404017			2	2			2	13.269	2.47	0.186148			2	66.8649			3	16	16.11	0.993172			6	1
	3	18.416	4.375	0.237565			3	1			3	16.11	2.863	0.177716			3	65.0343			4	24	18.854	1.27294			7	1
	4	26.621	7.173	0.269449			4	2			4	18.854	13.98	0.741487			4	72.6305			5	16	26.101	0.613003			8	1
	5	45.831	6.862	0.149724			5	2			5	26.101	7.574	0.29018			5	67.5688			6	39	17.374	2.24473			9	0
	6	22.881	6.127	0.267777			6	2			6	17.374	2.876	0.165535			6	70.6581			7	25	16.118	1.55106			10	2
	7	15.874	6	0.377977			7	2			7	16.118	6.274	0.389254			7	59.7216			8	9	32.236	0.279191			11	2
	8	74.207	1.297	0.0174781			8	2			8	32.236	9.347	0.289955			8	90.7789			9	9	25.759	0.349392			12	1
	9	52.043	17.762	0.341295			9	3			9	25.759	11.629	0.451454			9	76.8299			10	22	16.449	1.33747			13	1
	10	21.891	2.423	0.110685			10	2			10	16.449	8.752	0.532069			10	53.7405			11	20	17.171	1.16475			14	1
	11	22.398	5.697	0.254353			11	2			11	17.171	7.816	0.455186			11	47.6298			12	31	15.652	1.98058			15	1
	12	19.195	0.477	0.0248502			12	1			12	15.652	7.544	0.481983			12	41.573			13	19	22.374	0.8492			16	1
	13	35.024	8.18	0.233554			13	3			13	22.374	6.379	0.285108			13	33.652			14	18	18.062	0.996567			17	2
	14	26.417	3.925	0.148579			14	4			14	18.062	8.983	0.497342			14	40.9248			15	16	22.943	0.69738			18	1
	15	36.477	4.382	0.12013			15	1			15	22.943	10.242	0.446411			15	37.719			16	14	27.266	0.51346			19	1
	16	60.695	1.38	0.0227366			16	4			16	27.266	11.961	0.438678			16	43.9303			17	26	15.239	1.70615			20	2
	17	19.053	4.614	0.242167			17	2			17	15.239	8.262	0.542162			17	34.9885			18	10	21.499	0.465138			21	1
	18	32.923	1.332	0.040458			18	1			18	21.499	6.931	0.322387			18	37.5855			19	12	15.58	0.770218			22	1
	19	19.522	3.963	0.203002			19	2			19	15.58	6.693	0.429589			19	40.1462			20	38	23.135	1.64253			23	1
	20	36.248	10.863	0.299685			20	2			20	23.135	11.623	0.502399			20	43.632			21	27	36.091	0.748109		TMP 20 mg/kg	1	2
	21	94.379	10.895	0.115439			21	2			21	36.091	17.281	0.478817			21	53.6992			22	16	17.526	0.912929			2	3
	22	24.242	5.692	0.234799			22	1			22	17.526	8.621	0.491898			22	48.406			23	16	15.531	1.0302			3	1
	23	15.637	11.366	0.726866			23	2			23	15.531	8.321	0.535767			23	53.6983			24	45	13.417	3.35395			4	3
	24	11.961	7.036	0.588245			24	2			24	13.417	6.15	0.458374			24	47.593			25	44	8.72	5.04587			5	3
	25	5.37	4.353	0.810615			25	2			25	8.72	5.495	0.630161			25	44.5155			26	49	15.759	3.10933			6	4
	26	15.232	1.633	0.107209			26	1			26	15.759	9.959	0.631956			26	51.6157		TMP 20 mg/kg	1	49	19.664	2.49186			7	5
TMP 20 mg/kg	1	6.069	6.802	1.12078		TMP 20 mg/kg	1	3		TMP 20 mg/kg	1	19.664	7.338	0.373169		TMP 20 mg/kg	1	81.2815			2	39	13.007	2.99839			8	1
	2	3.856	2.416	0.626556			2	2			2	13.007	3.344	0.257092			2	76.1753			3	27	18.643	1.44826			9	1
	3	6.331	13.23	2.08972			3	2			3	18.643	12.077	0.647803			3	63.832			4	11	14.09	0.780696			10	1
	4	7.883	3.064	0.388685			4	2			4	14.09	4.37	0.310149			4	88.6775			5	40	28.613	1.39797			11	2
	5	34.9	8.857	0.253782			5	2			5	28.613	11.569	0.404327			5	52.2065			6	21	16.894	1.24304			12	3
	6	4.836	4.162	0.860629			6	4			6	16.894	5.914	0.350065			6	58.301			7	15	12.09	1.24069			13	1
	7	20.75	7.479	0.360434			7	4			7	12.09	3.466	0.286683			7	78.945			8	54	40.91	1.31997		TMP 10 mg/kg	1	3
	8	110.112	32.698	0.296952			8	4			8	40.91	15.188	0.371254			8	102.274			9	28	13.293	2.10637			2	3
	9	12.901	9.659	0.748702			9	2			9	13.293	4.759	0.358008			9	76.334			10	42	47.857	0.877615			3	2
	10	92.963	36.962	0.397599			10	4			10	47.857	16.289	0.340368			10	67.837			11	79	29.459	2.68169			4	2
	11	51.418	16.292	0.316854			11	3			11	29.459	10.539	0.357751			11	59.8155			12	20	17.381	1.15068			5	2
	12	18.722	7.721	0.412403			12	4			12	17.381	6.335	0.364478			12	60.787			13	21	20.464	1.02619			6	1
	13	23.894	5.748	0.240562			13	3			13	20.464	10.469	0.511581			13	53.3955			14	27	27.789	0.971607			7	1
	14	37.84	12.138	0.320772			14	4			14	27.789	12.934	0.465436			14	62.3787			15	40	13.09	3.05577			8	2
	15	11.716	3.224	0.275179			15	2			15	13.09	7.175	0.548128			15	74.254			16	38	12.51	3.03757			9	2
	16	9.065	1.955	0.215665			16	3			16	12.51	3.578	0.286011			16	80.8062			17	30	16.163	1.85609			10	4
	17	12.91	5.096	0.394733			17	2			17	16.163	14.048	0.869146			17	64.5215			18	49	22.063	2.22091			11	5
	18	36.004	4.43	0.123042			18	3			18	22.063	9.484	0.42986			18	69.7638			19	20	13.283	1.50568			12	2
	19	8.642	10.591	1.22553			19	2			19	13.283	5.833	0.439133			19	95.392			20	29	17.428	1.66399			13	1
	20	22.085	4.624	0.209373			20	3			20	17.428	4.527	0.259754			20	74.9592			21	35	14.612	2.39529			14	1
	21	15.956	4.143	0.259652			21	3			21	14.612	6.061	0.414796			21	67.5832			22	22	29.475	0.746395			15	4
	22	36.709	20.872	0.56858			22	4			22	29.475	10.431	0.353893			22	70.9168			23	47	16.382	2.869			16	1
	23	8.579	5.212	0.60753			23	2			23	16.382	3.018	0.184227			23	83.1058			24	66	23.353	2.82619
	24	23.287	10.397	0.446472			24	3			24	23.353	8.849	0.378923			24	88.2505			25	56	16.019	3.49585
	25	10.286	2.514	0.24441			25	3			25	16.019	7.011	0.437668			25	92.0192			26	35	17.027	2.05556
	26	9.695	8.906	0.918618			26	4			26	17.027	5.749	0.33764			26	91.3723			27	57	15.228	3.7431
	27	8.538	4.25	0.497775			27	3			27	15.228	6.597	0.433215			27	97.438			28	70	34.525	2.02752
	28	42.119	37.603	0.89278			28	3			28	34.525	11.139	0.322636			28	68.6947		TMP 10 mg/kg	1	79	12.262	6.44267
TMP 10 mg/kg	1	12.402	2.771	0.223432		TMP 10 mg/kg	1	3		TMP 10 mg/kg	1	12.262	2.578	0.210243		TMP 10 mg/kg	1	63.3819			2	34	14.9297	2.27734
	2	17.741	7.047	0.397215			2	2			2	14.9297	5.231	0.350375			2	69.5649			3	26	12.7543	2.03853
	3	12.086	4.898	0.405262			3	4			3	12.7543	5.717	0.448241			3	71.4845			4	38	18.331	2.07299
	4	20.629	9.267	0.449222			4	3			4	18.331	7.729	0.421635			4	63.8315			5	36	21.6153	1.66549
	5	30.329	8.797	0.290052			5	2			5	21.6153	5.943	0.274944			5	62.8404			6	41	13.252	3.09387
	6	12.871	2.548	0.197964			6	3			6	13.252	5.735	0.432765			6	65.7528			7	70	17.391	4.02507
	7	21.651	2.682	0.123874			7	2			7	17.391	4.14	0.238054			7	51.6469			8	41	29.1306	1.40745
	8	55.014	20.102	0.365398			8	2			8	29.1306	9.281	0.3186			8	55.1023			9	87	60.5137	1.43769
	9	279.851	3.194	0.0114132			9	4			9	60.5137	21.527	0.355738			9	77.9504			10	27	16.1063	1.67636
	10	19.976	5.559	0.278284			10	3			10	16.1063	6.789	0.421512			10	63.763			11	53	38.4744	1.37754
	11	110.416	15.209	0.137743			11	4			11	38.4744	8.766	0.22784			11	88.1591			12	16	14.7274	1.08641
	12	18.212	6.002	0.329563			12	2			12	14.7274	6.868	0.466342			12	51.7913			13	28	17.2042	1.62751
	13	24.148	8.562	0.354564			13	4			13	17.2042	7.034	0.408854			13	67.6905			14	28	14.395	1.94512
	14	15.524	3.112	0.200464			14	3			14	14.395	5.437	0.377701			14	89.2384			15	46	17.618	2.61097
	15	20.488	12.335	0.60206			15	3			15	17.618	6.844	0.388466			15	91.0739			16	25	17.051	1.46619
	16	20.374	18.659	0.915824			16	4			16	17.051	9.882	0.579555			16	77.56			17	37	31.095	1.1899
	17	55.681	50.174	0.901097			17	3			17	31.095	9.443	0.303682			17	110.267			18	38	14.016	2.71119
	18	12.66	5.091	0.402133			18	3			18	14.016	5.477	0.390768			18	89.1601			19	23	12.05	1.90871
	19	9.322	1.698	0.18215			19	3			19	12.05	3.844	0.319004			19	82.4466			20	38	24.651	1.54152
	20	46.863	27.357	0.583765			20	4			20	24.651	8.513	0.345341			20	94.5332			21	23	32.162	0.71513
	21	70.898	46.537	0.656394			21	3			21	32.162	7.282	0.226416			21	128.253			22	21	34.704	0.605118
	22	78.799	20.337	0.258087			22	4			22	34.704	18.413	0.530573			22	82.1176			23	20	31.583	0.633252
	23	60.152	77.17	1.28292			23	4			23	31.583	13.933	0.441155			23	63.6501			24	42	31.774	1.32184
	24	72.394	128.418	1.77388			24	4			24	31.774	11.487	0.361522			24	72.0931			25	34	45.911	0.740563
	25	132.562	114.499	0.863739			25	4			25	45.911	20.4	0.444338			25	77.4384			26	89	39.816	2.23528
	26	111.909	28.1	0.251097			26	4			26	39.816	9.537	0.239527			26	127.585			27	28	33.647	0.832169
	27	82.951	114.011	1.37444			27	3			27	18.434	8.858	0.480525			27	110.564			28	33	44.393	0.74336
	28	125.003	17.637	0.141093			28	2			28	33.647	10.911	0.324279			28	79.4123			29	39	49.435	0.788915
	29	147.497	12.657	0.0858119			29	3			29	44.393	12.379	0.27885			29	121.045			30	35	34.061	1.02757
	30	80.969	26.172	0.323235			30	3			30	49.435	21.53	0.435521			30	85.7673			31	37	21.685	1.70625
	31	27.602	47.854	1.73371			31	2			31	34.061	7.969	0.233963			31	56.6808			32	27	18.859	1.43168
	32	24.237	11.78	0.486034			32	2			32	21.685	9.516	0.438829			32	62.5188

## Sheet: Figure.4
Haematoxylin and eosin (HE) staining							Immunofluorescence staining
		Peri-infarct cortex (CTX)		Peri-infarct striatum (STR)					Peri-infarct cortex (CTX)		Peri-infarct striatum (STR)
Group	No.	Number of nerve cells	Nerve cell density (cells/mm2)	Number of nerve cells	Nerve cell density (cells/mm2)		Group	No.	Ki67+ cells	Ki67+/MAP-2+ cells	Ki67+ cells	Ki67+/MAP-2+ cells
Sham	1	114	600	79.6667	419.298		Model	1	252.813	199.333	165.301	111.821
	2	116.333	612.281	84.6667	445.614			2	340.325	252.813	330.601	252.813
	3	124	652.632	78	410.526			3	374.357	272.26	150.715	102.097
	4	99	521.053	92.3333	485.965			4	277.121	209.057	311.154	223.642
	5	92	484.211	91	478.947		TMP 40 mg/kg	1	670.926	607.722	563.966	491.04
	6	93.3333	491.228	81	426.316			2	510.487	457.007	734.129	685.511
Model	1	17	89.4737	4	21.0526			3	967.494	884.844	645.401	608.938
	2	16.3333	85.9649	4	21.0526			4	515.349	457.007	627.17	578.552
	3	16.3333	85.9649	4	21.0526		TMP 20 mg/kg	1	563.966	466.731	802.194	724.405
	4	22	115.789	4.33333	22.807			2	563.966	476.454	534.796	461.869
	5	23	121.053	3	15.7895			3	515.349	418.113	641.755	534.796
	6	23.3333	122.807	2	10.5263			4	627.17	495.902	593.137	515.349
TMP 40 mg/kg	1	97.6667	514.035	47.3333	249.123		TMP 40 mg/kg	1	413.251	335.463	641.755	588.275
	2	25.3333	133.333	5.33333	28.0702			2	515.349	427.837	666.064	573.69
	3	37	194.737	16	84.2105			3	359.772	277.121	452.146	354.91
	4	65.3333	343.86	35	184.211			4	442.422	359.772	563.966	491.04
	5	87.3333	459.649	81.6667	429.825
	6	93.3333	491.228	64	336.842
TMP 20 mg/kg	1	26.3333	138.596	31.3333	164.912
	2	69.6667	366.667	76.3333	401.754
	3	75.6667	398.246	73	384.211
	4	30.6667	161.404	11.6667	61.4035
	5	26.6667	140.351	18	94.7368
	6	60.6667	319.298	72.3333	380.702
TMP 10 mg/kg	1	24.6667	129.825	9	47.3684
	2	38	200	30.6667	161.404
	3	24	126.316	11.3333	59.6491
	4	21	110.526	7.33333	38.5965
	5	24.6667	129.825	7.66667	40.3509
	6	38.3333	201.754	6.66667	35.0877

## Sheet: Figure.5
Immunofluorescence staining										Western blot		VEGF			Ang-1			Ang-2
		Peri-infarct cortex (CTX)	Peri-infarct striatum (STR)				Peri-infarct cortex (CTX)	Peri-infarct striatum (STR)		Group	No.	GAPDH	VEGF	VEGF/GAPDH	GAPDH	Ang1	Ang1/GAPDH	GAPDH	Ang2	Ang2/GAPDH
Group	No.	Ki67+/CD31+ cells	Ki67+/CD31+ cells		Group	No.	CD31+/NG2+ cells	CD31+/NG2+ cells		Sham	1	12027.5	10714.8	0.890858	20629.6	15542.6	0.753413	12027.5	10227.8	0.850371
Model	1	306.292	140.992		Model	1	340.325	597.999			2	20629.6	8351.35	0.404823	20752.2	8901.48	0.428942	20629.6	17664.6	0.856272
	2	228.504	286.845			2	422.975	680.649			3	18613.8	17303.5	0.929606	18613.8	18709.6	1.00515	20752.2	13108.2	0.631655
	3	223.642	247.951			3	471.593	602.861			4	13668.6	17922.6	1.31122	13668.6	19106.2	1.39781	18613.8	15069.9	0.80961
	4	267.398	228.504			4	539.658	612.584		Model	1	14356.5	6463.76	0.450233	19600.2	5878.05	0.299898	14356.5	23305.9	1.62338
TMP 40 mg/kg	1	709.82	602.861		TMP 40 mg/kg	1	1118.21	1740.52			2	19600.2	5457.18	0.278425	19440.5	9166.53	0.471518	19600.2	23594.8	1.2038
	2	724.405	418.113			2	879.982	1930.13			3	19440.5	5887.64	0.302855	17820.5	4592.57	0.257713	19440.5	21625.1	1.11237
	3	1055.01	510.487			3	1366.16	1463.4			4	17820.5	5543.76	0.31109	19727.5	8013.76	0.406223	19727.5	21336.9	1.08158
	4	500.763	408.389			4	-	-		TMP 40mg/kg	1	16350.8	17617.9	1.07749	16350.8	18084.7	1.10604	16655.8	9681.64	0.581277
TMP 20 mg/kg	1	539.658	544.519		TMP 20 mg/kg	1	1069.59	943.185			2	22466.6	26694.3	1.18818	14823.9	12607.9	0.850509	14823.9	6237.62	0.42078
	2	510.487	301.43			2	1166.83	1020.97			3	17382.3	11461.9	0.659398	15949.9	12139.5	0.761098	22184.6	13497.4	0.608413
	3	495.902	340.325			3	1084.18	1225.17			4	13041.3	8462.35	0.648886	17382.3	19929.3	1.14653	17382.3	12986.7	0.747119
	4	573.69	422.975			4	1020.97	1463.4		TMP 20mg/kg	1	18437.7	18349.1	0.995192	18437.7	10573.8	0.573486	18437.7	9521.69	0.516425
TMP 40 mg/kg	1	554.243	384.081		TMP 40 mg/kg	1	1035.56	884.844			2	19851.1	20672.2	1.04136	17978.8	23649.5	1.31541	22436.2	10111.7	0.450687
	2	306.292	350.048			2	782.747	933.462			3	20230.1	21721.8	1.07374	20230.1	12090.4	0.597646	14214.8	9169.5	0.645069
	3	408.389	320.877			3	972.356	991.803			4	20954.1	15716.6	0.75005	20954.1	24764.2	1.18183	20954.1	9730.74	0.464383
	4	403.528	403.528			4	729.267	865.397		TMP 10mg/kg	1	21543.5	20538.1	0.953331	21543.5	8104.19	0.376178	21543.5	6905.91	0.320556
											2	15585.3	15392.3	0.987612	15585.3	7075.86	0.454007	15585.3	8936.03	0.573361
											3	14577.6	10567	0.72488	16996.9	6506.45	0.382801	16996.9	13613.9	0.800964
											4	12508.1	11239.2	0.898553	12508.1	5261.13	0.42062	12508.1	5636.26	0.45061

## Sheet: Figure.6
Immunofluorescence staining		Peri-infarct cortex (CTX)	Peri-infarct striatum (STR)				Peri-infarct cortex (CTX)	Peri-infarct striatum (STR)		Western blot		AQP4			Cx43
Group	No.	GFAP+/AQP4+ cells	GFAP+/AQP4+ cells		Group	No.	GFAP+/Cx43+ cells	GFAP+/Cx43+ cells		Group	No.	GAPDH	AQP4	AQP4/GAPDH	GAPDH	Cx43	Cx43/GAPDH
Model	1	3137.67	2459		Model	1	1080.67	852.667		Sham	1	16462.2	7969.38	0.484101	17703.5	3903.3	0.220482
	2	2530.33	1264.67			2	1282.33	1235.67			2	13765.1	3206.74	0.232962	15407.3	10096.8	0.655324
	3	1671	3058			3	1492	2826			3	17860.9	9391.57	0.525816	11901.2	9662.71	0.811909
	4	1052.5	2761.67			4	1437.33	1383.67			4	19360.6	9911.1	0.511922	16434.9	6237.64	0.379535
TMP 40 mg/kg	1	452.333	269.333		TMP 40 mg/kg	1	393.667	410.667		Model	1	12946.8	15955.8	1.23241	13430.4	12815.3	0.954201
	2	572	476.333			2	222.667	153			2	17623.6	14138.7	0.802258	14341	14015.8	0.977321
	3	533	305.667			3	300.667	235.667			3	13558.5	12458.9	0.918901	17777.1	25269.5	1.42147
	4	585.333	194			4	210.333	160			4	12797.3	18193.7	1.42168	20039.1	19265.7	0.961403
TMP 20 mg/kg	1	394.667	571.333		TMP 20 mg/kg	1	330	234		TMP 40mg/kg	1	20368.5	6929.28	0.340196	17131.1	7998.25	0.466886
	2	551.333	441			2	215.667	157.333			2	17187.8	2263.69	0.131703	18502.8	8787.76	0.474943
	3	630.667	438.333			3	207.667	505.667			3	14700.8	12132.2	0.825272	16903.6	10406.1	0.61561
	4	523.333	386.333			4	271.333	411.667			4	21501.6	12354.6	0.574592	15184.5	4433.57	0.29198
TMP 40 mg/kg	1	432.333	857.333		TMP 40 mg/kg	1	215	278		TMP 20mg/kg	1	15182.6	6720.76	0.442662	23175	14091.9	0.608064
	2	587.333	604			2	312	647			2	18552.6	9986.4	0.538274	22960.8	12566.6	0.547309
	3	944.333	742.333			3	222	728.333			3	18012.6	8614.4	0.478242	20916.9	10664.8	0.509864
	4	541.667	861.333			4	334.667	657.667			4	24183.9	14046.2	0.580807	18522.8	4522.4	0.244154
										TMP 10mg/kg	1	17273.6	8966.86	0.519107	21679.1	12955.9	0.597622
											2	23077.7	11033.3	0.478095	20594.7	12388.6	0.601544
											3	17257.5	7074.74	0.409951	19100.2	15774	0.825853
											4	24519.2	19413.6	0.791772	21710.1	5478.91	0.252367

## Sheet: Figure.7
Immunofluorescence staining		Peri-infarct cortex (CTX)	Peri-infarct striatum (STR)				Peri-infarct cortex (CTX)	Peri-infarct striatum (STR)		Western blot		GFAP			C3			S100A10				WB-Correlation analysis	Group	Cx43/GAPDH	S100A10/GAPDH	C3/GAPDH	AQP4/GAPDH
Group	No.	GFAP+/C3+ cells	GFAP+/C3+ cells		Group	No.	GFAP+/S100A10+ cells	GFAP+/S100A10+ cells		Group	No.	GFAP	GAPDH	GFAP/GAPDH	C3	GAPDH	C3/GAPDH	S100A10	GAPDH	S100A10/GAPDH			Sham	0.220482	0.987975	0.431784	0.484101
Model	1	862.966	661.202		Model	1	116.683	218.78		Sham	1	18228.2	10183.4	0.558662	9393.35	21754.7	0.431784	20079.7	20324.1	0.987975			TMP 20mg/kg	0.244154	0.919951	0.492992	0.232962
	2	1108.49	879.982			2	196.902	209.057			2	13462.2	5983.23	0.444445	2527.91	12246.2	0.206424	17832.2	21184.2	0.84177			TMP 10mg/kg	0.252367	0.790741	0.467751	0.525816
	3	922.523	768.161			3	175.024	262.536			3	13765.1	6471.57	0.470143	9932.52	22768.5	0.43624	16888.3	25823.2	0.653998			TMP 40mg/kg	0.29198	1.10886	0.691787	0.511922
	4	651.478	724.405			4	140.992	160.439			4	17360.6	8389.15	0.48323	6873.35	15847.7	0.433713	18082.1	28985	0.623843			Sham	0.379535	0.623843	0.433713	1.23241
TMP 40 mg/kg	1	34.0325	43.756		TMP 40 mg/kg	1	845.95	588.275		Model	1	12946.8	16481	1.27298	21657.8	18485.5	1.17161	10105.2	20898.9	0.48353			TMP 40mg/kg	0.466886	0.95309	0.401347	0.802258
	2	171.111	131.268			2	894.567	743.852			2	11334.6	21942.3	1.93586	17161.7	15373.5	1.11632	5961.81	25393.9	0.234774			TMP 40mg/kg	0.474943	0.997425	0.584247	0.918901
	3	247.951	87.512			3	743.852	685.511			3	17623.6	19248.1	1.09218	14390.1	16691.9	0.862101	10301.1	22111.9	0.465864			TMP 20mg/kg	0.509864	0.911809	0.552756	1.42168
	4	77.7885	136.13			4	568.828	583.414			4	12797.3	21201	1.65667	17455.6	18772.3	0.929857	11290.4	25490	0.442935			TMP 20mg/kg	0.547309	0.786979	0.566963	0.340196
TMP 20 mg/kg	1	140.992	72.9267		TMP 20 mg/kg	1	588.275	544.519		TMP 40mg/kg	1	20368.5	3620.74	0.177762	7444.15	18547.9	0.401347	22250.9	23346.1	0.95309			TMP 10mg/kg	0.597622	1.02019	0.683223	0.131703
	2	58.3414	68.0649			2	549.381	578.552			2	17254.9	12944.2	0.750175	9109.4	15591.7	0.584247	18930.9	18979.8	0.997425			TMP 10mg/kg	0.601544	0.756788	0.517053	0.825272
	3	111.821	160.439			3	563.966	525.072			3	17187.8	7264.05	0.422628	10346.6	18037.9	0.573605	25115.1	27809.7	0.903104			TMP 20mg/kg	0.608064	0.846553	0.68439	0.574592
	4	247.951	150.715			4	777.885	515.349			4	14700.8	10322	0.702138	16055.2	23208.3	0.691787	23237.3	20956.1	1.10886			TMP 40mg/kg	0.61561	0.903104	0.573605	0.442662
TMP 40 mg/kg	1	223.642	160.439		TMP 40 mg/kg	1	583.414	602.861		TMP 20mg/kg	1	15182.6	11873.6	0.782056	15825.1	23122.9	0.68439	22076.1	26077.6	0.846553			Sham	0.655324	0.84177	0.206424	0.538274
	2	218.78	63.2031			2	690.373	510.487			2	18552.6	17840.8	0.961633	13102.1	23109.3	0.566963	15525.4	19727.9	0.786979			Sham	0.811909	0.653998	0.43624	0.478242
	3	277.121	82.6503			3	466.731	573.69			3	20012.6	7452.86	0.372408	12983.5	23488.6	0.552756	24390.3	26749.3	0.911809			TMP 10mg/kg	0.825853	0.862205	0.685085	0.580807
	4	155.577	126.406			4	700.096	573.69			4	11518.9	3083.1	0.267655	9144.74	18549.5	0.492992	18864.4	20505.9	0.919951			Model	0.954201	0.48353	1.17161	0.519107
										TMP 10mg/kg	1	12586.3	8259.57	0.656232	14684.3	21492.6	0.683223	14374.2	14089.7	1.02019			Model	0.961403	0.442935	0.929857	0.478095
											2	17257.5	14444.5	0.836996	12917.3	24982.5	0.517053	15496.5	20476.7	0.756788			Model	0.977321	0.234774	1.11632	0.409951
											3	10969.8	9849.4	0.897864	13241.3	19327.9	0.685085	18311	21237.4	0.862205			Model	1.42147	0.465864	0.862101	0.791772
											4	24519.2	4326.08	0.176436	11219.9	23986.8	0.467751	12366.9	15639.7	0.790741

## Sheet: Figure.8
Immunofluorescence staining		Peri-infarct cortex (CTX)		Peri-infarct striatum (STR)			Western blot		FGF2			PI3K						AKT
Group	No.	FGF2+ intensity	GFAP+/FGF2+ cells	FGF2+ intensity	GFAP+/FGF2+ cells		Group	No.	FGF2	GAPDH	FGF2/GAPDH	p-PI3K	PI3K	GAPDH	p-PI3K/PI3K	p-PI3K/GAPDH	PI3K/GAPDH	p-AKT	AKT	GAPDH	p-AKT/AKT	p-AKT/GAPDH	AKT/GAPDH
Model	1	1056.33	296.569	887.333	359.772		Sham	1	12932.3	17795.6	0.726714	8855.88	10123	13880.6	0.874827	0.638004	0.729292	10398.2	11039.4	11013.5	0.94192	0.944133	1.00235
	2	956	199.333	710.333	345.186			2	11379.3	15059.4	0.755628	7647.03	16430.8	21958.2	0.46541	0.348254	0.748275	9357.3	12557.3	13378.3	0.745166	0.699437	0.938632
	3	662.667	324.524	867	320.877			3	11470.4	23297.1	0.492352	10198.5	12074.8	15568.3	0.844611	0.655083	0.775604	14803.6	20228.6	17726.4	0.731816	0.835118	1.14116
	4	645.333	277.121	711.333	281.983			4	13696.7	15847.7	0.864269	11241.6	20945.8	14261.1	0.536697	0.788268	1.46874	11362.8	18401.3	17151.4	0.617497	0.662498	1.07288
TMP 40 mg/kg	1	2106	807.055	1921.25	821.641		Model	1	6081.08	20313.6	0.29936	7793.81	18030.3	13616.7	0.432261	0.572371	1.32413	7537.69	10854.8	11565.1	0.694411	0.651763	#REF!
	2	2390.67	928.6	1819.67	957.771			2	2510.26	15373.5	0.163285	6373.74	21247.9	19349.5	0.29997	0.3294	1.09811	13419.3	18609.5	19064.1	0.721103	0.703908	0.938583
	3	2465.33	845.95	3182.67	1050.14			3	1716.48	16691.9	0.102833	13136.8	13021.9	16866.9	1.00883	0.778853	0.772039	7467.76	16352.8	18016.1	0.456664	0.414506	0.976155
	4	1383.33	850.811	1831	612.584			4	9504.25	18772.3	0.50629	12235.3	20746.8	14130	0.589742	0.865906	1.46828	5955.81	15726	17823.4	0.378725	0.334157	0.907682
TMP 20 mg/kg	1	2975.67	792.47	2217.33	729.267		TMP 40mg/kg	1	22925.6	17571.8	1.30469	14221.9	16311.5	16981.2	#REF!	#REF!	#REF!	14439.5	9652.57	9512.57	1.49592	1.51794	1.01472
	2	1889.67	661.202	1724	651.478			2	23167.6	24956.9	0.928303	24626.7	16711.2	26426.7	1.47367	0.931888	1.2026	22679.1	17810.7	12283	1.27334	1.84638	1.2026
	3	2385	787.608	3376.33	850.811			3	15698.2	14665.9	1.07038	13200.1	6917.52	20439.8	1.90821	0.645803	0.920131	22539.6	18960.8	10985.1	1.18875	2.05184	0.920131
	4	1824	797.332	1521.33	748.714			4	21096.1	19780.5	1.06651	20736.3	15243.3	21935.7	1.36035	0.945321	0.974542	26746.2	22346.1	11929.9	1.19691	2.24195	0.974542
TMP 40 mg/kg	1	1756	622.308	2461.67	845.95		TMP 20mg/kg	1	23647.1	18389.3	1.28591	14278.4	19681.3	21048.9	2.00366	0.678344	0.935026	20326.1	12388.1	12182.1	1.64077	1.66852	1.01691
	2	2160.33	729.267	1876.33	938.323			2	25414	25584	0.993354	22318.8	13231.3	11856.7	1.68682	1.88238	1.11594	13942.2	13595.3	14394	1.02551	0.968608	0.944511
	3	2059.67	680.649	1673.67	695.234			3	20007.2	22890.9	0.874023	23100.1	18122.8	18838.6	1.27464	1.22621	0.961999	23689.3	20086.5	15927.7	1.17936	1.4873	1.2611
	4	1827.67	666.064	2383.33	729.267			4	20932.4	22608.6	0.925861	9125.4	9711.15	24290.6	0.939682	0.375675	0.844724	20235.1	24543.9	14138.9	0.824442	1.43116	0.844724
							TMP 10mg/kg	1	19636.9	21879.4	0.897507	8243.28	15286.8	22024.7	0.539241	0.374274	0.694076	11673.2	8561.03	8397.74	1.36353	1.39004	1.01944
								2	15981.8	24982.5	0.639719	9706.86	12780	15593.5	0.759536	0.622494	0.819571	11017.6	21091.2	17427.7	0.522379	0.632186	1.21021
								3	23484.6	19327.9	1.21506	4439.69	9072.4	18876.1	0.489362	0.235202	0.480629	7069.86	13878.7	13693.3	0.509405	0.516302	1.01354
								4	23616.7	25617.4	0.921899	12496	13036.2	26086.6	0.958562	0.479022	0.499729	13455.2	9718.67	10347.1	1.38447	1.30039	0.939267
